# Supplementary material for: Nationwide Study of Drug Resistance Mutations in HIV-1 Infected Individuals under Antiretroviral Therapy in Brazil
Source: Int J Mol Sci. 2021 May 18;22(10):5304. doi: 10.3390/ijms22105304 (PMC8157590; doi:10.3390/ijms22105304)
Supplement: Supplementary file 1 [file ijms-22-05304-s001.zip]

Archive with 2 entries (2 files):
- SantosPereiraetal_supdata_V2.pdf
- TableS2.xlsx
